# Supplementary material for: Self-Assembled Supramolecular Micelles Based on Multiple Hydrogen Bonding Motifs for the Encapsulation and Release of Fullerene
Source: Polymers (Basel). 2022 Nov 15;14(22):4923. doi: 10.3390/polym14224923 (PMC9699310; doi:10.3390/polym14224923)
Supplement: Supplementary file 1 [file polymers-14-04923-s001.zip]

Archive with 1 entries (1 files):
- polymers-2012596-supplementary.pdf
